# Supplementary material for: The Role of Metabolites in the Link between DNA Replication and Central Carbon Metabolism in Escherichia coli
Source: Genes (Basel). 2020 Apr 19;11(4):447. doi: 10.3390/genes11040447 (PMC7231150; doi:10.3390/genes11040447)
Supplement: Supplementary file 1 [file genes-11-00447-s001.zip]

Archive with 1 entries (1 files):
- CCM-dna-2020-(Genes)-Figure-S1-z.pdf
